# Supplementary material for: Principles of Sustainable Healthy Diets in Worldwide Dietary Guidelines: Efforts So Far and Future Perspectives
Source: Nutrients. 2021 May 27;13(6):1827. doi: 10.3390/nu13061827 (PMC8228140; doi:10.3390/nu13061827)
Supplement: Supplementary file 1 [file nutrients-13-01827-s001.zip]

Archive with 1 entries (1 files):
- nutrients-1186745-supplementary.pdf
